# Supplementary material for: Tuning Promoter Strength through RNA Polymerase Binding Site Design in Escherichia coli
Source: PLoS Comput Biol. 2012 Dec 13;8(12):e1002811. doi: 10.1371/journal.pcbi.1002811 (PMC3521663; doi:10.1371/journal.pcbi.1002811)
Supplement: Text S1 — Energy matrix for RNAP binding affinity. Energy matrix for RNAP in arbitrary energy units. The energy matrix is determined from experiments in strain TK310 with no supplemental cAMP which means that these cells have no CRP. The matrix covers base pairs [−41:−1] where 0 denotes the transcription start site. Each row corresponds to a given position; each column corresponds to a value for that base pair. The columns are ordered [A,C,G,T]. (TXT) [file pcbi.1002811.s002.txt]

# Energy matrix for RNAP in arbitrary units. Inferred from an
# experiment done in TK310 with no supplemental cAMP (and hence, no
# CRP present in the cells). The matrix covers base pairs [-41:-1]
# where 0 denotes the transcription start site. Each row corresponds
# to a given position; each column corresponds to a value for that
# base pair. The columns are ordered [A,C,G,T].
   3.3090086e-02   8.4338901e-01   1.9145915e-01   5.7156605e-01
   2.3776175e-01   1.5712752e+00   6.7058076e-03   1.3919617e+00
   1.0944116e+00   8.2535084e-01   7.1361981e-01   2.2328462e-06
   5.9864426e-02   1.0066429e+00   6.9407124e-02   9.7620436e-01
   2.6802048e+00   1.2734957e+00   0.0000000e+00   5.7258818e+00
   4.3852720e+00   7.0449035e+00   4.7688539e+00   0.0000000e+00
   3.0848289e+00   3.9709489e+00   3.4340292e+00   0.0000000e+00
   1.2843899e+01   1.2775114e+01   0.0000000e+00   6.7068567e+00
   0.0000000e+00   9.5273671e+00   1.2366599e+00   7.1684270e+00
   9.7567254e+00   7.0366632e-01   1.0145991e+01   0.0000000e+00
   0.0000000e+00   6.8593905e+00   4.3133704e+00   2.3905484e+00
   0.0000000e+00   1.7594332e+00   1.3839752e+00   6.8668172e-01
   7.5845192e-01   1.5786643e+00   0.0000000e+00   7.0599327e-01
   2.8890547e-01   9.5169374e-01   2.8413340e-02   1.0598483e+00
   5.3030278e-01   9.4433893e-01   6.7437472e-01   7.2803717e-05
   0.0000000e+00   1.9163061e+00   9.9594277e-01   1.7259675e+00
   1.4990845e+00   1.0768794e+00   7.7364760e-01   0.0000000e+00
   0.0000000e+00   2.9917723e+00   2.1527347e+00   4.1632716e+00
   4.1263772e-01   7.9893094e-03   1.9843027e-01   1.2690202e+00
   4.9869143e-01   7.2434231e-01   5.6449291e-01   2.7238914e-04
   2.5038165e-01   6.5802748e-01   2.1211249e-01   4.2288681e-02
   0.0000000e+00   1.0634132e+00   1.0747566e+00   8.7305312e-01
   2.8977506e-01   4.9904053e-01   8.8848304e-02   1.1179347e-01
   3.2567358e-01   1.2689945e+00   1.1829313e+00   6.0211464e-03
   2.7597944e+00   2.4891846e+00   2.6693995e+00   0.0000000e+00
   0.0000000e+00   3.3573277e+00   1.2712026e+00   4.6265286e+00
   1.8671571e+00   2.9598860e+00   0.0000000e+00   2.3774089e+00
   4.2376464e+00   8.0605587e+00   0.0000000e+00   4.6122469e+00
   1.9201763e+00   1.4430513e+00   0.0000000e+00   7.6884400e-01
   4.9396224e+00   7.8252084e+00   9.9642909e+00   0.0000000e+00
   0.0000000e+00   1.1449195e+01   1.0351181e+01   1.1048615e+01
   1.3484172e+00   3.4139074e+00   4.2597235e+00   0.0000000e+00
   0.0000000e+00   4.2758871e+00   5.5404763e+00   6.0569935e+00
   0.0000000e+00   2.1330405e+00   5.5662408e+00   5.8880615e+00
   7.0033761e+00   1.0815480e+01   9.2473926e+00   0.0000000e+00
   0.0000000e+00   3.4444978e+00   1.7185707e+00   3.0026213e+00
   2.0895130e-01   2.5615064e+00   9.1081798e-01   1.1727280e-02
   1.3337890e-05   1.1660204e+00   1.1205350e+00   7.2778078e-01
   1.9009344e-01   1.0398295e+00   2.5208391e-01   3.1778086e-02
   0.0000000e+00   3.1166170e+00   2.7723361e+00   2.4297976e+00
   4.3042402e-01   5.1900833e-01   8.7572299e-01   1.2296102e-03
