# Supplementary material for: Tuning Promoter Strength through RNA Polymerase Binding Site Design in Escherichia coli
Source: PLoS Comput Biol. 2012 Dec 13;8(12):e1002811. doi: 10.1371/journal.pcbi.1002811 (PMC3521663; doi:10.1371/journal.pcbi.1002811)
Supplement: Text S2 — Energy matrix for RNAP binding affinity. Energy matrix for RNAP in units of . The numerical values here are shown pictorially in Figure 2. The matrix covers base pairs [−41:−1] where 0 denotes the transcription start site. Each row corresponds to a given position; each column corresponds to a value for that base pair. The columns are ordered [A,C,G,T]. (TXT) [file pcbi.1002811.s003.txt]

# Energy matrix for RNAP in kT. Inferred from an experiment done in
# TK310 with no supplemental cAMP (and hence, no CRP present in the
# cells). The matrix covers base pairs [-41:-1] where 0 denotes the
# transcription start site. Each row corresponds to a given position;
# each column corresponds to a value for that base pair. The columns
# are ordered [A,C,G,T].
-3.134273224466266883e-01 -1.989783218816549293e-01 -2.910588105822198846e-01 -2.373713953279826261e-01
-2.807923023336323376e-01 -9.244294498899954804e-02 -3.134273224466266883e-01 -1.177697105257227428e-01
-1.588497282158639889e-01 -1.968526604192538110e-01 -2.126338793458074916e-01 -3.134273224466266883e-01
-3.134273224466266883e-01 -1.797015492827848948e-01 -3.120794837460617033e-01 -1.840007780963442141e-01
6.513267755337326381e-02 -1.335550484353272560e-01 -3.134273224466266883e-01 4.953130447850116469e-01
3.059613781183449510e-01 6.816155447850118509e-01 3.601396125816219151e-01 -3.134273224466266883e-01
1.222829741635428347e-01 2.474411662539382495e-01 1.716050504347292338e-01 -3.134273224466266883e-01
1.500682705801960948e+00 1.490967310321734907e+00 -3.134273224466266883e-01 6.338688216211698645e-01
-3.134273224466266883e-01 1.032245996762412910e+00 -1.387578450454967360e-01 6.990623668189102080e-01
1.064641236875407238e+00 -2.140394241415419507e-01 1.119622253824559932e+00 -3.134273224466266883e-01
-3.134273224466266883e-01 6.554131436550683087e-01 2.958057848980060744e-01 2.422075664941852891e-02
-3.134273224466266883e-01 -6.491980832233290588e-02 -1.179505992827848682e-01 -2.164383789438018291e-01
-2.063013450454967423e-01 -9.045213883080746586e-02 -3.134273224466266883e-01 -2.137107588873046748e-01
-2.766346487178131253e-01 -1.830204862884345918e-01 -3.134273224466266883e-01 -1.677444184918244208e-01
-2.385360828586323423e-01 -1.800564006552425045e-01 -2.181869387908357272e-01 -3.134273224466266883e-01
-3.134273224466266883e-01 -4.276261905679618058e-02 -1.727574396782651234e-01 -6.964660210764361814e-02
-1.016922235765702065e-01 -1.613257122771351859e-01 -2.041550625596210422e-01 -3.134273224466266883e-01
-3.134273224466266883e-01 1.091393865929213280e-01 -9.368749000299048113e-03 2.746053894177800658e-01
-2.562735921358922364e-01 -3.134273224466266883e-01 -2.865288816839148267e-01 -1.353156147347623073e-01
-2.430291528336323559e-01 -2.111575596132933552e-01 -2.337351584833498586e-01 -3.134273224466266883e-01
-2.840356601584910767e-01 -2.264585655257227437e-01 -2.894409087460617092e-01 -3.134273224466266883e-01
-3.134273224466266883e-01 -1.632277179268526723e-01 -1.616255427856097548e-01 -1.901147348760052203e-01
-2.850478371358922125e-01 -2.554905673618809159e-01 -3.134273224466266883e-01 -3.101864797912594618e-01
-2.682786736330673438e-01 -1.350412555539713122e-01 -1.471970747630108878e-01 -3.134273224466266883e-01
7.637414647992701866e-02 3.815242331608520443e-02 6.360650523698913039e-02 -3.134273224466266883e-01
-3.134273224466266883e-01 1.607715052369891318e-01 -1.338789326161182180e-01 3.400371690787970524e-01
-4.970456820933855102e-02 1.046356719036558025e-01 -3.134273224466266883e-01 2.236489506749755884e-02
2.851103046720174228e-01 8.250696690787970855e-01 -3.134273224466266883e-01 3.380199798132603184e-01
-4.221598063871706552e-02 -1.096065173618809285e-01 -3.134273224466266883e-01 -2.048335371358922241e-01
3.842594572143903098e-01 7.918281012821868359e-01 1.093958397892356382e+00 -3.134273224466266883e-01
-3.134273224466266883e-01 1.303690615406480680e+00 1.148603892242638924e+00 1.247111519361282950e+00
-1.229729156669656653e-01 1.687629882878365351e-01 2.882285391352941706e-01 -3.134273224466266883e-01
-3.134273224466266883e-01 2.905115334855767339e-01 4.691258272708874189e-01 5.420802340505483929e-01
-3.134273224466266883e-01 -1.215041566696567488e-02 4.727648809432038468e-01 5.182197820731473392e-01
6.757500928076105584e-01 1.214182847044898983e+00 9.927015758584580851e-01 -3.134273224466266883e-01
-3.134273224466266883e-01 1.730836662539382842e-01 -7.069134787035552536e-02 1.106717312256896846e-01
-2.855708224466266820e-01 4.671097133868401530e-02 -1.864371105822199004e-01 -3.134273224466266883e-01
-3.134273224466266883e-01 -1.487370594367396770e-01 -1.551615509621634137e-01 -2.106353108491690607e-01
-2.910663967404120145e-01 -1.710471792262877322e-01 -2.823106806387170598e-01 -3.134273224466266883e-01
-3.134273224466266883e-01 1.267728187963111930e-01 7.814557303359931373e-02 2.976442896580272501e-02
-2.528066430963442079e-01 -2.402947349042537928e-01 -1.899113083505815092e-01 -3.134273224466266883e-01
