# Supplementary material for: Tuning Promoter Strength through RNA Polymerase Binding Site Design in Escherichia coli
Source: PLoS Comput Biol. 2012 Dec 13;8(12):e1002811. doi: 10.1371/journal.pcbi.1002811 (PMC3521663; doi:10.1371/journal.pcbi.1002811)
Supplement: Text S4 — Promoter sequence for constitutive expression strains. This spreadsheet contains the colloquial name and promoter sequence for each of the unique constitutive expression strains generated for this study. The following column contains the calculated energy for each promoter using the energy matrix in SI text S1 (from [20]). The final column is the result for the binding affinity of each promoter in units of and zeroed to the E. coli chromosome using the energy matrix given in Figure 2 and SI text S2, as described in the methods section. (TXT) [file pcbi.1002811.s005.txt]

Name	Sequence	Energy (AU)	Energy (kT)
UV5	TCGAGTTTACACTTTATGCTTCCGGCTCGTATAATGTGTGG	41.79623115	-6.992057748
WT	CAGGCTTTACACTTTATGCTTCCGGCTCGTATGTTGTGTGG	53.44611685	-5.346593665
WTDL10	CAGGCATTACACTTTATGCTTCCGGCTCGTATGTTGTGTGG	57.83138885	-4.727204964
WTDL20	CAGGCTTAAGACTTTATGCTTCCGGCTCGTATGTTGTGTGG	69.02548383	-3.146118103
WTDL20v2	CAGGCCTTAGACTTTATGCTTCCGGCTCGTATGTTGTGTGG	69.93334503	-3.01788912
WTDL30	CAGGCCTCAGACTTTATGCTTCCGGCTCGTATGTTGTGTGG	76.00160233	-2.160790631
WTDR30	CAGGCTTTACACTTTATGCTTCCGGCTCGGTTGTAGTGTGG	81.46239885	-1.389491687
5DL1	TCGCGTTTACACTTTATGCTTCCGGCTCGTATAATGTGTGG	42.74300962	-6.858331975
5DL5	TCGTGTTTACCCTTTATGCTTCCGGCTCGTATAATGTGTGG	49.57196158	-5.893790737
5DL10	TCGAGATTACACTTTATGCTTCCGGCTCGTATAATGTGTGG	46.18150315	-6.372669047
5DL20	TCGAGTTAAGACTTTATGCTTCCGGCTCGTATAATGTGTGG	57.37559813	-4.791582186
5DL30	TCGAGCTCAGACTTTATGCTTCCGGCTCGTATAATGTGTGG	64.35171663	-3.806254714
5DR1	TCGAGTTTACACTTTATGCTTCCGGCTCGTATAATGGGTGG	42.69532185	-6.865067536
5DR1v2	TCGAGTTTACACTTTATGCTTCCGGCTCGTATAATGGGAGG	42.8536372	-6.84270661
5DR5	TCGAGTTTACACTTTATGCTTCCGGCTCGAATAATGTGTGG	46.73585355	-6.294370968
5DR10	TCGAGTTTACACTTTATGCTTCCGGCTCGGATAATGTGTGG	51.76052205	-5.584672028
5DR20	TCGAGTTTACACTTTATGCTTCCGGCTCGGATAACGTGTGG	62.57600205	-4.057061858
5DR30	TCGAGTTTACACTTTATGCTTCCGGCTCGGTTAAAGTGTGG	69.81251315	-3.03495577
